# Supplementary material for: Hydrophobicity of Benzene-Based Surfactants and Its Effect on Bubble Coalescence Inhibition
Source: Molecules. 2024 Oct 25;29(21):5042. doi: 10.3390/molecules29215042 (PMC11547379; doi:10.3390/molecules29215042)
Supplement: Supplementary file 1 [file molecules-29-05042-s001.zip]

Archive with 1 entries (1 files):
- molecules-3249914-supplementary.pdf
